# Supplementary material for: Whole-Genome Sequencing of a Potential Ester-Synthesizing Bacterium Isolated from Fermented Golden Pomfret and Identification of Its Lipase Encoding Genes
Source: Foods. 2022 Jun 30;11(13):1954. doi: 10.3390/foods11131954 (PMC9266206; doi:10.3390/foods11131954)
Supplement: Supplementary file 1 [file foods-11-01954-s001.zip]

Archive with 1 entries (1 files):
- foods-1732396-supplementary.pdf
